# Supplementary material for: Benchmarking AI scientists for omics data–driven biological discovery
Source: Bioinformatics. 2026 Jul 7;42(Suppl 1):btag227. doi: 10.1093/bioinformatics/btag227 (PMC13340177; doi:10.1093/bioinformatics/btag227)
Supplement: btag227_Supplementary_Data [file btag227_supplementary_data.zip]

Archive with 3 entries (3 files):
- Zhang.105.sup.1.pdf
- Zhang.105.fig.S1.pdf
- Zhang.105.fig.S2.pdf
